# Supplementary material for: Membrane lipid modulations by methyl-β-cyclodextrin uncouple the Drosophila light-activated phospholipase C from TRP and TRPL channel gating
Source: J Biol Chem. 2023 Nov 21;300(1):105484. doi: 10.1016/j.jbc.2023.105484 (PMC10770611; doi:10.1016/j.jbc.2023.105484)
Supplement: Supporting Figure S2 — A video showing the light-induced PIP2hydrolysis by PLC as monitored by TbR332H-YFP fluorescence translocation from the rhabdomere to the cytosol in response to intense blue (488 nm) light in the presence (right) and the absence (left) of 10 mM MβCD. The video represents TbR332H-YFP fluorescence translocation of the photoreceptors of Figure 4A. MβCD, methyl-β-cyclodextrin; PIP2, phosphatidylinositol 4,5-bisphosphate; PLC, phospholipase C. [file mmc1.zip]

Archive with 4 entries (4 files):
- Ca.avi
- __MACOSX/._Ca.avi
- MbCD.avi
- __MACOSX/._MbCD.avi
